# Supplementary material for: Non-invasive real-time genomic monitoring of the critically endangered kākāpō
Source: eLife. 2023 Dec 28;12:RP84553. doi: 10.7554/eLife.84553 (PMC10754495; doi:10.7554/eLife.84553)
Supplement: Supplementary file 3. — For each taxon, the taxonomic rank, scientific and common name, and the NCBI taxonomic ID are indicated. [file elife-84553-supp3.xlsx]

## Sheet: Sheet1
Scientific Name	Rank	Taxonomic ID	Common Name	1	2	3	4	5	7	8	9	10	11	12	14	17	18	19	22	25	26	27	28	29	30	31	32	33	34	35	36	37	38	40	42	43	44	45	46	47
Strigops habroptila	species	2489341	Kakapo	166	0	2280	1067	510	0	0	0	0	1772	971	0	99	367	901	0	0	0	663	118	206	129	0	0	0	0	2192	0	0	0	0	0	172	76	320	1677	938
Homo sapiens	species	9606	Human	1650	1049	0	14	130	526	98	175	47	22	49	478	773	35	595	165	0	632	0	145	201	0	1167	195	141	322	172	242	36	476	359	0	0	0	0	0	7
Cyanoramphus novaezelandiae	species	114435	Red-crowned parakeet (kākāriki)	0	0	0	0	0	0	0	0	0	0	30	205	532	0	0	0	1405	292	338	563	485	0	0	0	0	54	331	268	0	110	0	0	0	0	0	0	0
Ninox novaeseelandiae	species	57242	Morepork	121	197	0	0	0	0	0	0	0	0	0	0	0	0	0	0	0	0	0	0	0	0	0	0	0	0	0	0	0	0	0	0	0	0	0	0	0
Anthornis melanura	species	698975	Bellbird	0	0	0	0	0	0	0	0	0	0	0	0	0	0	0	218	0	0	0	0	0	0	0	0	0	0	0	0	0	0	0	0	0	0	0	0	0
Prosthemadera novaeseelandiae	species	266374	Tūī	0	128	0	0	0	0	0	0	0	0	0	0	0	0	0	0	0	0	0	0	0	0	0	0	0	0	0	0	0	0	0	0	0	0	0	0	0
Mystacina tuberculata	species	94961	New Zealand lesser short-tailed bat	0	0	0	0	0	0	0	0	0	0	0	0	0	0	0	120	0	0	0	0	0	0	0	0	0	0	0	0	0	0	0	0	0	0	0	0	0
Petroica macrocephala	species	369484	Tomtit	0	0	0	0	0	0	0	0	0	0	0	0	0	0	118	0	0	0	0	185	0	0	0	0	0	0	0	0	0	0	0	0	0	0	0	0	0
Ara ararauna	species	9226	Blue-and-yellow macaw	0	0	0	0	0	12	0	0	0	0	0	0	0	0	0	0	0	0	0	0	0	0	0	0	0	0	0	0	0	0	0	0	0	0	0	0	0
Eclectus roratus	species	176024	Eclectus parrot	0	0	0	0	0	68	0	0	0	0	0	0	0	0	0	0	0	0	0	0	0	0	0	0	0	0	0	0	0	0	0	0	0	0	0	0	0
Acanthisitta chloris	species	57068	Rifleman	0	0	0	61	0	0	0	0	0	0	0	0	0	0	0	0	0	0	0	0	0	0	0	0	0	0	0	0	0	0	0	0	0	0	0	0	0
Mus musculus	species	10090	House mouse	0	0	0	0	0	22	0	0	0	0	0	0	0	0	0	0	0	105	0	0	0	0	0	0	0	0	0	0	91	0	0	0	0	0	0	0	0
Rhipidura fuliginosa	species	381039	Fantail	0	0	0	0	0	0	0	0	0	35	0	0	0	0	0	0	0	0	0	0	0	0	0	0	0	0	0	0	0	0	0	0	0	0	0	0	0
Rattus exulans	species	34854	Polynesian rat	0	0	0	0	0	0	0	0	25	0	0	0	0	0	0	0	0	0	0	0	0	0	0	0	0	0	0	0	0	0	0	0	0	0	0	0	0
Trichosurus vulpecula	species	9337	Common brushtail possum	0	0	0	0	0	0	0	0	0	0	0	0	0	0	0	0	0	24	0	0	0	0	0	0	0	0	0	0	0	0	0	0	0	0	0	0	0
Cyanoramphus novaezelandiae	species	114435	Red-crowned parakeet	0	0	0	0	0	0	0	0	0	0	0	0	0	0	0	0	0	0	0	0	0	0	0	0	0	0	0	0	0	0	0	70	0	0	241	0	0
Hemiphaga novaeseelandiae	species	262124	Kererū	0	0	0	0	0	0	0	0	0	0	0	0	0	0	0	0	0	0	0	0	0	614	0	0	0	0	0	0	0	0	0	0	0	0	0	0	0
Pterodroma	genus	37063	Petrels	258	151	195	310	114	0	0	0	0	59	0	29	301	0	342	0	182	0	149	0	140	319	0	49	0	0	0	96	0	0	0	0	0	0	0	0	0
Nestor	genus	176042	New Zealand Parrot	0	96	0	0	0	1073	0	0	0	0	0	0	0	0	0	0	0	1098	0	0	0	0	0	308	63	0	0	331	691	1043	0	0	0	0	0	0	0
Mohoua	genus	626426	Yellowhead	0	47	0	0	0	0	0	0	0	0	0	0	0	0	0	0	0	0	0	0	0	117	0	0	0	0	0	0	0	0	0	0	0	0	0	0	0
Turdus	genus	9186	Thrush	0	0	0	0	0	15	0	0	0	0	0	0	0	0	0	0	0	0	0	0	0	0	0	0	0	0	0	0	0	0	0	0	0	0	0	0	0
Ardenna	genus	1934104	Shearwater	0	0	0	0	0	0	0	0	0	0	0	0	0	0	0	0	0	0	0	0	111	0	0	0	0	0	0	0	0	0	0	0	0	0	0	0	0
